# Supplementary material for: Mucosal Immunization with Spore-Based Vaccines against Mannheimia haemolytica Enhances Antigen-Specific Immunity
Source: Vaccines (Basel). 2024 Apr 1;12(4):375. doi: 10.3390/vaccines12040375 (PMC11054499; doi:10.3390/vaccines12040375)
Supplement: Supplementary file 1 [file vaccines-12-00375-s001.zip]

Archive with 1 entries (1 files):
- vaccines-2889407-supplementary.pdf
